# Supplementary material for: The Clinical Feasibility and Safety of 1.5 T MR-Guided Daily Adapted Radiotherapy in 1000 Patients: A Real-World Large Experience of an Early-Adopter Center
Source: Cancers (Basel). 2025 Jun 17;17(12):2012. doi: 10.3390/cancers17122012 (PMC12191406; doi:10.3390/cancers17122012)
Supplement: Supplementary file 1 [file cancers-17-02012-s001.zip]

Archive with 1 entries (1 files):
- cancers-3608694-supplementary.pdf
